# Supplementary material for: Synthesis, Characterization, DFT and Photocatalytic Studies of a New Pyrazine Cadmium(II) Tetrakis(4-methoxy-phenyl)-porphyrin Compound
Source: Molecules. 2022 Jun 14;27(12):3833. doi: 10.3390/molecules27123833 (PMC9227090; doi:10.3390/molecules27123833)
Supplement: Supplementary file 1 [file molecules-27-03833-s001.zip]

Archive with 1 entries (1 files):
- molecules-1718867-Supplementary Materials.pdf
